# Supplementary material for: From Transcription Factors Dysregulation to Malignancy: In Silico Reconstruction of Cancer’s Foundational Drivers—The Eternity Triangle
Source: Int J Mol Sci. 2025 Oct 12;26(20):9933. doi: 10.3390/ijms26209933 (PMC12562326; doi:10.3390/ijms26209933)
Supplement: Supplementary file 1 [file ijms-26-09933-s001.zip]

Archive with 1 entries (1 files):
- ijms-3839805-supplementary.pdf
